# Supplementary material for: Ozenoxacin 1% in Pediatric and Adult Patients with Impetigo: A Meta-Analysis of Randomized Trials
Source: J Clin Med. 2025 Mar 21;14(7):2157. doi: 10.3390/jcm14072157 (PMC11989652; doi:10.3390/jcm14072157)
Supplement: Supplementary file 1 [file jcm-14-02157-s001.zip]

Archive with 1 entries (1 files):
- jcm-3488921-supplementary.pdf
